# Supplementary material for: Hesitancy of Arab Healthcare Workers towards COVID-19 Vaccination: A Large-Scale Multinational Study
Source: Vaccines (Basel). 2021 May 2;9(5):446. doi: 10.3390/vaccines9050446 (PMC8147447; doi:10.3390/vaccines9050446)
Supplement: Supplementary file 1 [file vaccines-09-00446-s001.zip]

Archive with 1 entries (1 files):
- vaccines-1193622-supplementary.pdf
